# Supplementary material for: Structural and functional insights into the LBD family involved in abiotic stress and flavonoid synthases in Camellia sinensis
Source: Sci Rep. 2019 Oct 30;9:15651. doi: 10.1038/s41598-019-52027-6 (PMC6821796; doi:10.1038/s41598-019-52027-6)
Supplement: Supplementary file 2 — Dataset 1 [file 41598_2019_52027_MOESM2_ESM.xlsx]

## Sheet: Sheet1
Supplementary Dataset 1. Genome-wide bioinformatic analysis of CsLOB genes in C.sinensis
A. thaliana		C. sinensis
Gene name	Accession number	Name	Assession number	AA length	PI	MW (KD)	Instability index	Aliphatic index	Location in genome of C. sinensis
AtLOB	At5g63090	CsLOB_1	TEA014526	185	6.3	20.321	65.95	67.28	Scaffold1162:558803-559360
		CsLOB_2	TEA005103	153	7.61	16.922	63.72	72.75	Scaffold1857:2964878-2965339
		CsLOB_3	TEA022886	172	5.6	18.877	62.75	53.95	Scaffold757:977407-977925
		CsLOB_4	TEA012412	190	8.85	20.661	54.95	59.05	Scaffold2212:637132-637704
AtLBD1	At1g07900	CsLBD1_1	TEA020764	205	5.68	22.589	72.54	70	Scaffold1281:519055-521477
		CsLBD1_2	TEA021715	213	5.15	23.132	72.64	67.84	Scaffold1551:551858-554074
AtLBD2	At1g06280	CsLBD2_1	TEA029644	217	9.37	24.681	37.68	70	Scaffold4306:1937045-1937698
		CsLBD2_2	TEA004717	217	9.21	24.691	40.23	70	Scaffold3159:380371-381024
AtLBD3	At1g16530
AtLBD4	At1g31320	CsLBD4_1	TEA007589	128	9.17	13.939	73.41	85.31	Scaffold1775:1189061-1191498
		CsLBD4_2	TEA023026	123	9.14	13.599	57.5	73.82	Scaffold1846:961397-965939
AtLBD5	At1g36000
AtLBD6	At1g65620	CsLBD6	TEA031548	233	6.94	25.74	52.6	64.89	Scaffold1308:667263-667964
AtLBD7	At1g72980	CsLBD7_1	TEA022494	292	5.56	32.568	45.63	70.14	Scaffold878:230600-233021
		CsLBD7_2	TEA006706	360	8.08	40.429	65.99	65.72	Scaffold7911:1004784-1013243
AtLBD8	At2g19510
AtLBD9	At2g19820
AtLBD10	At2g23660
AtLBD11	At2g28500	CsLBD11_1	TEA004386	172	6.81	18.875	64.37	77.15	Scaffold3973:1210239-1211917
		CsLBD11_2	TEA023312	212	4.93	22.775	77.86	73.25	Scaffold7413:1590064-1592606
		CsLBD11_3	TEA015874	401	8.84	45.042	58.55	81.97	Scaffold740:652141-668837
AtLBD12	At2g30130	CsLBD12_1	TEA006773	174	6.27	19.426	44.98	82.41	Scaffold51:530133-531373
		CsLBD12_2	TEA032727	168	7.67	18.626	52.11	84.76	Scaffold1618:1948325-1986545
		CsLBD12_3	TEA026600	195	5.59	22.376	38.44	72.51	Scaffold737:1444832-1445789
AtLBD13	At2g30340	CsLBD13	TEA023458	235	8.59	25.064	70.64	73.11	Scaffold268:969319-970907
AtLBD14	At2g31310
AtLBD15	At2g40470	CsLBD15_1	TEA004261	251	9.08	26.71	73.02	76.61	Scaffold1366:2323475-2328323
		CsLBD15_2	TEA030626	175	6.52	19.541	68.39	84.17	Scaffold5625:155390-156003
AtLBD16	At2g42430	CsLBD16_1	TEA008712	202	8.39	21.977	57.34	75.89	Scaffold2360:1026339-1027833
		CsLBD16_2	TEA030805	191	6.88	21.032	67.04	74.14	Scaffold399:4123448-4125478
AtLBD17	At2g42440	CsLBD17	TEA008706	232	5.61	25.863	36.14	61.51	Scaffold2360:1039370-1040170
AtLBD18	At2g45420	CsLBD18	TEA013530	254	7.09	26.119	58.88	74.65	Scaffold413:1279019-1287628
AtLBD19	At2g45410	CsLBD19	TEA006050	205	7.57	21.96	65.84	68.59	Scaffold6095:815444-824954
AtLBD20	At3g03760	CsLBD20	TEA032292	273	6.53	29.624	70.36	71.94	Scaffold1890:367581-371881
AtLBD21	At3g11090	CsLBD21	TEA030901	186	7.7	20.886	56.91	82.8	Scaffold141:1956074-1956634
AtLBD22	At3g13850	CsLBD22	TEA026128	333	4.76	37.641	46.51	74.44	Scaffold966:1038987-1041448
AtLBD23	At3g26620	CsLBD23	TEA016110	191	6.09	21.04	66.11	75.6	Scaffold1959:290028-291180
AtLBD24	At3g26660	CsLBD24	TEA016116	187	5.86	20.588	77.94	72.51	Scaffold1959:376219-377353
AtLBD25	At3g27650
AtLBD26	At3g27940	CsLBD26_1	TEA033364	297	8.54	32.917	51.85	64.98	Scaffold2899:326513-327406
		CsLBD26_2	TEA013234	285	8.19	31.592	48.71	66.7	Scaffold344:2593074-2593931
AtLBD27	At3g47870	CsLBD27_1	TEA027143	340	5.41	38.277	61.53	77.5	Scaffold4621:260298-261468
		CsLBD27_2	TEA004561	290	4.88	32.502	60.39	72.34	Scaffold1878:290367-291857
		CsLBD27_3	TEA004580	184	7.09	20.751	51.56	84.29	Scaffold1878:219700-220254
AtLBD28	At3g50510
AtLBD29	At3g58190	CsLBD29	TEA030830	203	4.82	22.092	48.01	63.05	Scaffold399:4140182-4140867
AtLBD30	At4g00220	CsLBD30	TEA016848	234	8.19	25.574	64.72	83.85	Scaffold1262:617724-623366
AtLBD31	At4g00210	CsLBD31	TEA013561	301	4.59	32.349	59.4	68.44	Scaffold413:1323305-1327550
AtLBD32	At4g22700
AtLBD33	At5g06080	CsLBD33	TEA014217	220	4.7	24.278	51.04	81.14	Scaffold2428:1100472-1101234
AtLBD34	At5g15060	CsLBD34	TEA029410	282	5.32	31.742	62.23	75	Scaffold4560:243984-244940
AtLBD35	At5g35900
AtLBD36	At5g66870	CsLBD36_1	TEA006302	305	6.8	33.692	69.92	66.3	Scaffold2905:550493-586538
		CsLBD36_2	TEA006488	295	6.91	32.929	71.04	66.51	Scaffold1374:1586294-1587181
AtLBD37	At5g67420	CsLBD37_1	TEA032096	232	6.18	25.252	56.02	71.9	Scaffold139:1059640-1060338
		CsLBD37_2	TEA004861	226	6.18	24.589	60.29	73.85	Scaffold:96335259-336055
		CsLBD37_3	TEA029036	298	8.82	32.563	48.86	79.6	Scaffold1047:777363-789254
AtLBD38	At3g49940	CsLBD38	TEA014888	217	8.69	24.099	69.47	78.2	Scaffold1435:1403125-1403907
AtLBD39	At4g37540	CsLBD39_1	TEA003460	228	6.52	24.748	58.79	75.26	Scaffold2622:372956-373754
		CsLBD39_2	TEA015092	335	8.23	36.156	52.71	78.3	Scaffold846:1017151-1024423
AtLBD40	At1g67100	CsLBD40	TEA013112	266	6.14	28.811	48.89	83.61	Scaffold190:35911-38008
AtLBD41	At3g02550	CsLBD41_1	TEA031800	273	7.62	29.903	43.52	73.99	Scaffold1496:891911-893601
		CsLBD41_2	TEA001683	337	7.63	36.982	45.96	86.5	Scaffold817:113771-114899
AtLBD42	At1g68510	CsLBD42	TEA004348	256	6.65	28.267	52.67	76.95	Scaffold3959:44069-45147
