# Supplementary material for: Structural and functional insights into the LBD family involved in abiotic stress and flavonoid synthases in Camellia sinensis
Source: Sci Rep. 2019 Oct 30;9:15651. doi: 10.1038/s41598-019-52027-6 (PMC6821796; doi:10.1038/s41598-019-52027-6)
Supplement: Supplementary file 3 — Dataset 2 [file 41598_2019_52027_MOESM3_ESM.xlsx]

## Sheet: Sheet1
Supplementary dataset 2. Cis-elements present in the promoter region of CsLBD according to th PLANT CARE database
Cis element	Sequence	Function
GCN4_motif	TGAGTCA	cis-regulatory element involved in endosperm expression
circadian	CAAAGATATC	cis-acting regulatory element involved in circadian control
CAT-box	GCCACT	cis-acting regulatory element related to meristem expression
MSA-like	TCCAACGGT	cis-acting element involved in cell cycle regulation
HD-Zip 1	CAAT(A/T)ATTG	element involved in differentiation of the palisade mesophyll cells
G-Box	CACGTT	cis-acting regulatory element involved in light responsiveness
O2-site	GATGATGTGG	cis-acting regulatory element involved in zein metabolism regulation
GC-motif	CCCCCG	enhancer-like element involved in anoxic specific inducibility
MBS	CAACTG	MYB binding site involved in drought-inducibility
MRE	AACCTAA	MYB binding site involved in light responsiveness
WUN-motif	AAATTACT	wound-responsive element
TATC-box	TATCCCA	cis-acting element involved in gibberellin-responsiveness
TCA-element	CCATCTTTTT	cis-acting element involved in salicylic acid responsiveness
ABRE	ACGTG	cis-acting element involved in the abscisic acid responsiveness
AuxRR-core	GGTCCAT	cis-acting regulatory element involved in auxin responsiveness
CGTCA-motif	CGTCA	cis-acting regulatory element involved in the MeJA-responsiveness
P-box	CCTTTTG	gibberellin-responsive element
