# Supplementary material for: Structural and functional insights into the LBD family involved in abiotic stress and flavonoid synthases in Camellia sinensis
Source: Sci Rep. 2019 Oct 30;9:15651. doi: 10.1038/s41598-019-52027-6 (PMC6821796; doi:10.1038/s41598-019-52027-6)
Supplement: Supplementary file 4 — Dataset 3 [file 41598_2019_52027_MOESM4_ESM.xlsx]

## Sheet: Sheet1
Supplementary dataset 3. Pearson correlation coefficients between the expression profiles and metabolite accumulation in tea tissues
Metabolites	CsLOB_1	CsLOB_2	CsLOB_3	CsLOB_4	CsLBD1_1	CsLBD1_2	CsLBD4_1	CsLBD4_2	CsLBD6	CsLBD7_1	CsLBD7_2	CsLBD11_1	CsLBD11_2	CsLBD11_3	CsLBD12_1	CsLBD12_2	CsLBD12_3	CsLBD13	CsLBD15_1	CsLBD15_2	CsLBD16_1	CsLBD16_2	CsLBD17	CsLBD18	CsLBD19	CsLBD20	CsLBD21	CsLBD22	CsLBD23	CsLBD24	CsLBD27_1	CsLBD27_2	CsLBD27_3	CsLBD29	CsLBD30	CsLBD31	CsLBD33	CsLBD34	CsLBD36_1	CsLBD36_2	CsLBD37_1	CsLBD37_2	CsLBD37_3	CsLBD38	CsLBD39_1	CsLBD39_2	CsLBD40	CsLBD41_1	CsLBD41_2
C	0.100686	0.0675444	0.153381	0.11891	0.704412	0.410921	0.035542	-0.336528	-0.318234	0.392962	-0.174421	-0.167873	0.127947	0.393344	-0.441372	-0.318665	0.386843	-0.373082	0.0892272	-0.484817	-0.478151	-0.509911	-0.492769	-0.436888	0.342635	0.224357	0.153721	-0.180792	-0.530671	-0.484817	-0.173744	-0.179331	-0.174421	-0.448411	0.585734	0.678788	-0.1275	-0.136533	0.0926887	0.178669	-0.146154	-0.464799	0.110518	-0.519076	0.207589	0.280001	-0.340298	-0.189895	-0.349971
GC	0.162554	0.134562	0.313907	0.293229	0.2617	-0.0172642	0.136075	-0.21525	-0.372901	-0.000654737	-0.339125	-0.336111	0.487132	0.505452	-0.49032	-0.286512	0.872116	-0.386349	0.016516	-0.472681	-0.443762	-0.472735	-0.449495	-0.460788	-0.0638975	0.219069	0.2731	-0.345225	-0.576454	-0.472681	-0.464778	-0.344137	-0.339125	-0.458491	0.223507	0.272978	0.147496	-0.371304	-0.294544	-0.11407	-0.371414	-0.478092	-0.269843	-0.520621	0.269034	0.0304487	-0.420801	-0.130377	-0.344072
EC	-0.0416736	-0.0899951	0.162333	0.0730347	0.393807	0.0381869	-0.105458	-0.505265	-0.541417	0.343484	-0.353029	-0.350724	0.144946	0.308338	-0.608224	-0.517473	0.677095	-0.56891	-0.191272	-0.619976	-0.632821	-0.601956	-0.608884	-0.6043	0.156955	0.063395	0.169629	-0.361247	-0.715678	-0.619976	-0.333232	-0.359481	-0.353029	-0.606146	0.336098	0.40357	-0.127246	-0.334958	-0.16874	0.237371	-0.452095	-0.626926	-0.280132	-0.670208	0.250718	0.117738	-0.544396	-0.358929	-0.526146
EGC	-0.136552	-0.193828	0.12641	0.0414833	-0.233168	-0.481724	-0.171219	-0.41648	-0.463212	-0.038785	-0.404916	-0.409201	0.190419	0.141933	-0.499916	-0.485077	0.76712	-0.506738	-0.425333	-0.458727	-0.481659	-0.408987	-0.430688	-0.499552	-0.331012	-0.100596	0.117114	-0.410942	-0.577748	-0.458727	-0.458021	-0.409881	-0.404916	-0.472285	-0.269768	-0.18629	-0.0491012	-0.411781	-0.328736	0.117331	-0.580104	-0.478668	-0.620653	-0.495062	0.0777793	-0.163053	-0.502233	-0.344747	-0.45083
ECG	-0.168381	-0.275396	0.00259086	-0.00959236	-0.284175	-0.230803	-0.279852	-0.512629	-0.200398	0.686767	0.181286	0.171926	-0.201635	-0.191684	-0.33677	-0.537762	-0.279169	-0.49916	-0.567537	-0.39069	-0.440229	-0.363658	-0.400002	-0.418634	-0.25787	-0.0460746	0.163119	0.17655	-0.300681	-0.39069	0.389091	0.177759	0.181286	-0.370751	-0.291608	-0.305952	-0.390307	0.349147	0.755854	0.856067	-0.36886	-0.327934	-0.37656	-0.414936	0.0516869	-0.390669	-0.396415	-0.573686	-0.465972
EGCG	-0.187486	-0.307522	0.0586224	-0.115815	-0.262006	-0.533366	-0.283785	-0.542637	-0.273661	0.485063	-0.278525	-0.28928	-0.344953	-0.0937686	-0.397538	-0.546528	-0.145367	-0.532211	-0.571054	-0.425986	-0.474856	-0.367762	-0.434504	-0.454069	-0.121666	-0.0760022	0.132167	-0.28415	-0.455363	-0.425986	-0.0296299	-0.283006	-0.278525	-0.40968	-0.266354	-0.286546	-0.328264	-0.13043	0.300395	0.881527	-0.462284	-0.38931	-0.490644	-0.447221	0.0242522	-0.211782	-0.436724	-0.612233	-0.53401
non-galloylated flavan-3-ols	-0.0963368	-0.153352	0.158828	0.0730171	-0.0487623	-0.343413	-0.14048	-0.450272	-0.503724	0.0565472	-0.412669	-0.414971	0.215771	0.22473	-0.559356	-0.509553	0.80271	-0.546084	-0.358235	-0.530891	-0.548591	-0.490417	-0.505919	-0.555957	-0.211134	-0.0381213	0.150207	-0.41965	-0.650641	-0.530891	-0.458523	-0.418341	-0.412669	-0.535802	-0.0965891	-0.0113133	-0.0581038	-0.414893	-0.302056	0.136931	-0.56744	-0.546981	-0.545113	-0.573724	0.138287	-0.0862742	-0.538732	-0.353368	-0.490657
galloylated flavan-3-ols	-0.18821	-0.30849	0.0449856	-0.0901133	-0.276551	-0.466684	-0.291799	-0.551734	-0.26215	0.556483	-0.16012	-0.170834	-0.316328	-0.123893	-0.393462	-0.561632	-0.187085	-0.540131	-0.588399	-0.429877	-0.480499	-0.378423	-0.438888	-0.458821	-0.16329	-0.0701522	0.144979	-0.165679	-0.427133	-0.429877	0.0853802	-0.16448	-0.16012	-0.412042	-0.281893	-0.301112	-0.355977	-0.00180004	0.436166	0.902755	-0.451241	-0.384802	-0.474789	-0.452626	0.032628	-0.268117	-0.439571	-0.621198	-0.532298
trans-flavan-3-ols	0.149769	0.117159	0.271501	0.243102	0.475141	0.166032	0.104338	-0.286008	-0.381226	0.169146	-0.297075	-0.292278	0.373826	0.500334	-0.511162	-0.324908	0.737348	-0.41369	0.0493065	-0.518373	-0.496582	-0.529237	-0.506639	-0.489912	0.106064	0.2401	0.244958	-0.303814	-0.606034	-0.518373	-0.378968	-0.302472	-0.297075	-0.493381	0.398947	0.47146	0.0414506	-0.301772	-0.152651	0.00249202	-0.305996	-0.513274	-0.128802	-0.564512	0.265544	0.140744	-0.422077	-0.167219	-0.376066
cis-flavan-3-ols	-0.19504	-0.313363	0.0810158	-0.0595437	-0.264765	-0.511263	-0.294623	-0.601404	-0.374453	0.476772	-0.261773	-0.271662	-0.204828	-0.0460717	-0.497878	-0.628223	0.0875682	-0.619321	-0.613399	-0.518359	-0.567357	-0.461387	-0.517878	-0.552018	-0.211396	-0.0803165	0.162467	-0.268514	-0.553239	-0.518359	-0.0695099	-0.267123	-0.261773	-0.506079	-0.282527	-0.272461	-0.317972	-0.130345	0.267364	0.798844	-0.556433	-0.4864	-0.575135	-0.550071	0.0639983	-0.257931	-0.532681	-0.631029	-0.595477
total catechins	-0.181109	-0.299901	0.0957447	-0.0420498	-0.264976	-0.512329	-0.280204	-0.593474	-0.371676	0.471629	-0.263707	-0.273565	-0.181314	-0.0275913	-0.501702	-0.624055	0.104024	-0.619519	-0.604075	-0.521749	-0.568279	-0.46571	-0.520575	-0.554929	-0.219716	-0.0661646	0.176019	-0.270483	-0.557026	-0.521749	-0.076164	-0.269092	-0.263707	-0.508575	-0.280882	-0.273562	-0.304399	-0.132941	0.267158	0.791485	-0.558685	-0.488806	-0.577894	-0.55469	0.0744521	-0.265478	-0.535345	-0.62612	-0.59525
Soluble PAs	0.477418	0.418937	0.690488	0.575847	-0.0562898	-0.349658	0.334291	-0.214546	-0.501926	0.406107	-0.273658	-0.283609	0.213154	0.477554	-0.718466	-0.356167	0.166534	-0.63246	-0.0207756	-0.723475	-0.636044	-0.695574	-0.71127	-0.687835	-0.0602829	0.547879	0.746371	-0.281256	-0.741704	-0.723475	-0.171869	-0.281002	-0.273658	-0.692874	0.293733	-0.112949	0.370601	-0.266774	-0.164361	0.348895	-0.733969	-0.705846	-0.680821	-0.764077	0.391319	0.0179217	-0.716901	-0.632416	-0.721594
Non-soluble PAs	-0.156317	-0.0913883	-0.348534	-0.3207	0.133833	0.232673	0.0736637	0.62168	0.801329	-0.409614	0.0138946	0.0243977	0.0868472	-0.116062	0.954469	0.767844	-0.223577	0.939651	0.445501	0.948265	0.920923	0.925504	0.942633	0.95425	0.414765	-0.257035	-0.471592	0.0234477	0.938468	0.948265	0.084193	0.0230616	0.0138946	0.941071	0.00463107	0.122829	0.0616225	0.00983355	-0.0532472	-0.262278	0.963522	0.934652	0.875063	0.949646	0.108346	-0.1728	0.964447	0.916681	0.968838
Total PAs	0.631105	0.597816	0.795024	0.634151	0.0365509	-0.348579	0.617973	0.246599	-0.051032	0.27084	-0.434545	-0.440733	0.432381	0.670033	-0.258203	0.155341	0.0575993	-0.131683	0.394351	-0.272367	-0.155556	-0.248586	-0.257805	-0.208279	0.300134	0.649589	0.768168	-0.437796	-0.311622	-0.272367	-0.200351	-0.437751	-0.434545	-0.229198	0.485215	-0.0667657	0.665825	-0.427182	-0.320212	0.318863	-0.274873	-0.256602	-0.272938	-0.337494	0.744661	-0.136816	-0.246048	-0.153696	-0.249508
[truncated: 1 more columns]
