# Supplementary material for: Structural and functional insights into the LBD family involved in abiotic stress and flavonoid synthases in Camellia sinensis
Source: Sci Rep. 2019 Oct 30;9:15651. doi: 10.1038/s41598-019-52027-6 (PMC6821796; doi:10.1038/s41598-019-52027-6)
Supplement: Supplementary file 5 — Dataset 4 [file 41598_2019_52027_MOESM5_ESM.xlsx]

## Sheet: Sheet1
Supplementary dataset 4. Oligonucleotide primers used in this study.
Primer name	Primer sequence	purpose
CsLOB_3-qRT-F	GAGCAAGCAATGTTAGCA	qRT-PCR
CsLOB_3-qRT-R	CGTTGGAGGACTGAGATT	qRT-PCR
CsLBD4_2-qRT-F	AGATGTGCTCAGGATTGT	qRT-PCR
CsLBD4_2-qRT-R	TTGCGTTTGCCTCATATAC	qRT-PCR
CsLBD6-qRT-F	CACCATCACTACCACCAT	qRT-PCR
CsLBD6-qRT-R	CTCGTCCTCATCACTTGT	qRT-PCR
CsLBD13-qRT-F	CAACAAGTTCAATCCATACAAG	qRT-PCR
CsLBD13-qRT-R	GAGGCAGAATGAGTAGTAGA	qRT-PCR
CsLBD26_2-qRT-F	CGTGAAGTTAGAGGAGACA	qRT-PCR
CsLBD26_2-qRT-R	AGAAGAAGGTGGTGGATG	qRT-PCR
CsLBD36_2-qRT-F	TTCGTCTACTGTGATTCCTTA	qRT-PCR
CsLBD36_2-qRT-R	TTGTTGGTGCTGATGTTG	qRT-PCR
CsLBD37_2-qRT-F	CATACTCAGACAATCTCTTCAG	qRT-PCR
CsLBD37_2-qRT-R	CACAGGCTTCAAACAACA	qRT-PCR
CsLBD38-qRT-F	AACATCTCTTCTGGACTGA	qRT-PCR
CsLBD38-qRT-R	TTGGCTCTTCTTCTCTTCT	qRT-PCR
CsLBD40-qRT-F	AGCCGTCTGTTGATGAAG	qRT-PCR
CsLBD40-qRT-R	CACCGACATACTATCACCAT	qRT-PCR
CsLBD41_2-qRT-F	CTCTCGGTTCGTCTTCTC	qRT-PCR
CsLBD41_2-qRT-R	CGCATTGTTGTTGGTGTT	qRT-PCR
CsGAPDH-qRT-PCR-F	TTGGCATCGTTGAGGGTCT	qRT-PCR
CsGAPDH-qRT-PCR-R	CAGTGGGAACACGGAAAGC	qRT-PCR
CsLOB_3-EcoRI-BD-F	ATGGCCATGGAGGCCGAATTCATGGCTTCTTCCAGCTACTCCA	Y2H
CsLOB_3-EcoRI-BD-R	CCGCTGCAGGTCGACGGATCCCTACACACTACCATCTCCTCCTCCC	Y2H
CsLBD36_2-EcoRI-BD-F	ATGGCCATGGAGGCCGAATTCATGTCATCGTCCAACTCTCCGT	Y2H
CsLBD36_2-BamHI-BD-R	CCGCTGCAGGTCGACGGATCCCTAACAGGACGGACCAACTCTCC	Y2H
CsLBD41_2-EcoRI-BD-F	ATGGCCATGGAGGCCGAATTCATGCGAATTATAAATATAATACGCCTC	Y2H
CsLBD41_2-BamHI-BD-R	CCGCTGCAGGTCGACGGATCCCTAGCTAACCAATCGAGTTGTCGG	Y2H
CsLOB_3-GFP-F	CGACGACAAGACCGTCACCATGGCTTCTTCCAGCTACTCCA	GFP
CsLOB_3-GFP-R	GAGGAGAAGAGCCGTCGCACACTACCATCTCCTCCTCCC	GFP
CsLBD36_2-GFP-F	CGACGACAAGACCGTCACCATGTCATCGTCCAACTCTCCGT	GFP
CsLBD36_2c-GFP-R	GAGGAGAAGAGCCGTCGACAGGACGGACCAACTCTCC	GFP
CsLOB41_2-GFP-F	CGACGACAAGACCGTCACCATGCGAATTATAAATATAATACGCCTC	GFP
CsLOB41_2-GFP-R	GAGGAGAAGAGCCGTCGCTAACCAATCGAGTTGTCGG	GFP
CsLOB_3-Kpn-F	GAGAACACGGAGCTCGGTACCATGGCTTCTTCCAGCTACTCCA	Dual-LUC
CsLOB_3-BD-R	CAGGTCGACTCTAGAGGATCCCTACACACTACCATCTCCTCCTCCC	Dual-LUC
CsLBD36_2-BD-F	GAGAACACGGAGCTCGGTACCATGTCATCGTCCAACTCTCCGT	Dual-LUC
CsLBD36_2-BD-R	CAGGTCGACTCTAGAGGATCCCTAACAGGACGGACCAACTCTCC	Dual-LUC
CsLBD41_2-BD-F	GAGAACACGGAGCTCGGTACCATGCGAATTATAAATATAATACGCCTC	Dual-LUC
CsLBD41_2-BD-R	CAGGTCGACTCTAGAGGATCCCTAGCTAACCAATCGAGTTGTCGG	Dual-LUC
CsLOB_1-AD-Rec-F	GCCATGGAGGCCAGTGAATTCATGGCTTCTTCCAGCTACTCCA	Y1H
CsLOB_1-AD-Rec-R	ATTCATCTGCAGCTCGAGCTCCTACACACTACCATCTCCTCCTCCC	Y1H
CsLOB36_2-AD-Rec-F	GCCATGGAGGCCAGTGAATTCATGTCATCGTCCAACTCTCCGT	Y1H
CsLOB36_2-AD-Rec-R	ATTCATCTGCAGCTCGAGCTCCTAACAGGACGGACCAACTCTCC	Y1H
CsLOB41_2-AD-Rec-F	GCCATGGAGGCCAGTGAATTCATGCGAATTATAAATATAATACGCCTC	Y1H
CsLOB41_2-AD-Rec-R	ATTCATCTGCAGCTCGAGCTCCTAGCTAACCAATCGAGTTGTCGG	Y1H
CsC4Hp1-pHis-F	GACTCACTATAGGGCGAATTCTAGGATAGCCGATGAAATGCCG	Y1H
CsC4Hp1-pHis-R	GATTCGCGAACGCGTGAGCTCTCAAAGGGAAGGGTGTAGCTAGA	Y1H
CsC4Hp2-pHis-F	GACTCACTATAGGGCGAATTCATCTCGTCGTTGTTCGCCAT	Y1H
CsC4Hp2-pHis-R	GATTCGCGAACGCGTGAGCTCCCCTGTGTGTGTGTCTAACTTGATC	Y1H
CsDFRp-pHis-F	GACTCACTATAGGGCGAATTCCCTCACTTCCTGTTCATTGTTGG	Y1H
CsDFRp-pHis-R	GATTCGCGAACGCGTGAGCTCCTGTCTAGTGAGTTAAGCACTATTAGTTATTTT	Y1H
CsUGT84Ap-pHis-F	GACTCACTATAGGGCGAATTCAAATGTCAGATAGGAGTCGGACTCC	Y1H
CsUGT84Ap-pHis-R	GATTCGCGAACGCGTGAGCTCAGGTGTGTGCTAACTTGATCGTCG	Y1H
CsC4Hpro-F	CTTGATATCGAATTCCTGCAGGGAAGCGGTGTTATTTCTATCTCC	Dual-LUC
CsC4Hpro-R	ATGTTTTTGGCGTCTTCCATGGAGGCAAATTTGGGTCGAACA	Dual-LUC
CsDFRpro-F	CTTGATATCGAATTCCTGCAGGATGTCGTCCCTAATCCTCACTTC	Dual-LUC
CsDFRpro-R	ATGTTTTTGGCGTCTTCCATGGTTTTCCTGTTTCTCTGTGAAAAAAGT	Dual-LUC
CsUGT84Apro-F	CTTGATATCGAATTCCTGCAGAATGTCACATCATTCTAAAATGACCA	Dual-LUC
CsUGT84pro-R	ATGTTTTTGGCGTCTTCCATGGTGGAGACTAGTTTTTGAGTAATTTAGAGATG	Dual-LUC
